# Supplementary material for: Trends in the Prevalence of Overweight, Obesity and Severe Obesity in Primary School Children in Croatia from 2003 to 2022
Source: Children (Basel). 2025 Sep 25;12(10):1299. doi: 10.3390/children12101299 (PMC12564036; doi:10.3390/children12101299)
Supplement: Supplementary file 1 [file children-12-01299-s001.zip]

Archive with 1 entries (1 files):
- children-3893132-supplementary.pdf
